# Supplementary material for: Promising Antifungal Activity of Encephalartos laurentianus de Wild against Candida albicans Clinical Isolates: In Vitro and In Vivo Effects on Renal Cortex of Adult Albino Rats
Source: J Fungi (Basel). 2022 Apr 21;8(5):426. doi: 10.3390/jof8050426 (PMC9144060; doi:10.3390/jof8050426)
Supplement: Supplementary file 1 [file jof-08-00426-s001.zip]

Archive with 1 entries (1 files):
- jof-1662771-supplementary.pdf
